# Supplementary material for: Crescentic Glomerulonephritis Possibly Caused by COVID-19 Infection
Source: J Clin Med. 2025 May 9;14(10):3302. doi: 10.3390/jcm14103302 (PMC12112333; doi:10.3390/jcm14103302)
Supplement: Supplementary file 1 [file jcm-14-03302-s001.zip]

Archive with 1 entries (1 files):
- jcm-3578591-supplementary.pdf
